# Supplementary material for: Population attributable fraction of all-cause mortality due to non-normal blood pressure: results from the 2013 to 2016 baseline survey of the TMM CommCohort Study
Source: Hypertens Res. 2025 Nov 12;49(2):303–14. doi: 10.1038/s41440-025-02436-0 (PMC12823429; doi:10.1038/s41440-025-02436-0)
Supplement: Supplementary file 1 — Supplementary Table 1 [file 41440_2025_2436_MOESM1_ESM.xlsx]

## Sheet: SupplementaryTable1
Supplementary Table 1. Multivariable adjusted hazard ratios for all-cause mortality according to BP classification, hypertension treatment status, and PAF,
excluding non-respondents to hypertension treatment
	No. of death	No. of participants	Total person-years	HR (95% CI) a	HR (95% CI) b	HR (95% CI) c	PAF(%)
Untreated
Normal BP	262	14322	93680	1.00 (Ref.)	1.00 (Ref.)	1.00 (Ref.)	-
High normal BP	155	6224	41102	1.03 (0.84–1.26)	1.07 (0.87–1.31)	1.07 (0.87–1.30)	0.652942
Elevated BP	227	8746	56849	0.98 (0.82–1.17)	1.02 (0.85–1.22)	1.03 (0.86–1.23)	0.425734
Grade I HT	152	4940	32302	1.02 (0.83–1.25)	1.09 (0.89–1.34)	1.10 (0.90–1.35)	0.889773
Grade II HT	43	1167	7470	1.27 (0.92–1.75)	1.36 (0.98–1.88)	1.34 (0.97–1.86)	0.70254
Grade III HT	17	246	1540	2.43 (1.49–3.97)	2.57 (1.57–4.21)	2.56 (1.56–4.19)	0.667056
Treated
Normal BP	137	3158	20683	1.16 (0.94–1.43)	1.10 (0.87–1.38)	1.08 (0.86–1.37)	0.653454
High normal BP	141	3113	20715	1.17 (0.95–1.44)	1.12 (0.89–1.41)	1.12 (0.89–1.41)	0.972772
Elevated BP	190	5532	35971	0.95 (0.79–1.15)	0.95 (0.77–1.17)	0.94 (0.76–1.16)	-
Grade I HT	185	3923	25439	1.24 (1.02–1.51)	1.24 (1.001–1.54)	1.26 (1.01–1.56)	2.45812
Grade II HT	36	704	4475	1.47 (1.03–2.08)	1.47 (1.02–2.12)	1.44 (0.999–2.08)	0.708307
Grade III HT	8	151	971	1.70 (0.84–3.43)	1.71 (0.84–3.48)	1.75 (0.86–3.57)	0.220771
Total	1553	52226	341197				8.35147
BP, Blood pressure; CI, confidence interval; HR, hazard ratio; PAF, population-attributable fraction
Normal BP, SBP<120 mmHg and DBP<80 mmHg; High normal BP, 120≤SBP≤129 mmHg and DBP<80 mmHg; Elevated BP, 130≤SBP≤139 mmHg and/or 80≤DBP≤89 mmHg;
Grade I HT, 140≤SBP≤159 mmHg and/or 90≤DBP≤99 mmHg; Grade II HT, 160≤SBP≤179 mmHg and/or 100≤DBP≤109 mmHg; and Grade III HT, 180 mmHg≤SBP and/or 110 mmHg≤DBP
PAFs with HR less than 1 are displayed as “-”.
a Adjusted for age, sex, study area, fiscal year of survey participation, season of the survey.
b Adjusted for age, sex, study area, fiscal year of survey participation, season of the survey, smoking status, drinking status, BMI, diabetes treatment, dyslipidemia treatment, history of cardiovascular disease, sodium-to-potassium ratio,
c Adjusted for age, sex, study area, fiscal year of survey participation, season of the survey, smoking status, drinking status, BMI, diabetes treatment, dyslipidemia treatment, history of cardiovascular disease, sodium-to-potassium ratio,
educational attainment, marital status, physical activity, depressive symptom, history of cardiovascular diseases, history of cancers.
