# Supplementary material for: Population attributable fraction of all-cause mortality due to non-normal blood pressure: results from the 2013 to 2016 baseline survey of the TMM CommCohort Study
Source: Hypertens Res. 2025 Nov 12;49(2):303–14. doi: 10.1038/s41440-025-02436-0 (PMC12823429; doi:10.1038/s41440-025-02436-0)
Supplement: Supplementary file 2 — Supplementary Table 2 [file 41440_2025_2436_MOESM2_ESM.xlsx]

## Sheet: SupplementaryTable2
Supplementary Table 2. Multivariable adjusted hazard ratios of all-cause mortality according to BP classification, hypertension treatment status, and PAF, stratified by sex
excluding non-respondents to hypertension treatment
Men
	No. of death	No. of participants	Total person-years	Hazard ratio (95% CI) a	PAF(%)
Untreated
Normal BP	135	3684	23834	1.00 (Ref.)	-
High normal BP	96	1978	12831	1.21 (0.93–1.57)	1.61759
Elevated BP	160	3775	24281	1.13 (0.90–1.43)	1.7871
Grade I HT	111	2186	14193	1.23 (0.95–1.59)	2.01516
Grade II HT	31	560	3578	1.40 (0.94–2.07)	0.859917
Grade III HT	13	130	795	2.75 (1.55–4.89)	0.8
Treated
Normal BP	95	1436	9288	1.11 (0.84–1.48)	0.914021
High normal BP	89	1334	8749	1.08 (0.80–1.44)	0.640058
Elevated BP	134	2619	16867	0.97 (0.74–1.27)	–
Grade I HT	138	1852	11817	1.37 (1.05–1.79)	3.61845
Grade II HT	25	334	2081	1.47 (0.94–2.29)	0.776039
Grade III HT	3	59	377	1.13 (0.36–3.56)	0.033508
Total	1030	19947	128691		13.0618
Women
	No. of death	No. of participants	Total person-years	Hazard ratio (95% CI) a	PAF(%)
Untreated
Normal BP	127	10638	69847	1.00 (Ref.)	-
High normal BP	59	4246	28270	0.89 (0.65–1.22)	-
Elevated BP	67	4971	32567	0.88 (0.65–1.19)	-
Grade I HT	41	2754	18109	0.89 (0.62–1.27)	-
Grade II HT	12	607	3892	1.26 (0.69–2.29)	0.473459
Grade III HT	4	116	745	2.11 (0.77–5.74)	0.402345
Treated
Normal BP	42	1722	11395	1.18 (0.79–1.76)	1.22501
High normal BP	52	1779	11966	1.32 (0.90–1.95)	2.41034
Elevated BP	56	2913	19104	0.95 (0.66–1.38)	-
Grade I HT	47	2071	13622	1.08 (0.73–1.60)	0.665675
Grade II HT	11	370	2395	1.48 (0.77–2.85)	0.682135
Grade III HT	5	92	595	2.59 (1.03–6.49)	0.586902
Total	523	32279	212507		6.44586
BP, Blood pressure; CI, confidence interval; HR, hazard ratio; HT, hypertension; PAF, population-attributable fraction
Normal BP, SBP<120 mmHg and DBP<80 mmHg; High normal BP, 120≤SBP≤129 mmHg and DBP<80 mmHg; Elevated BP, 130≤SBP≤139 mmHg and/or 80≤DBP≤89 mmHg;
Grade I HT, 140≤SBP≤159 mmHg and/or 90≤DBP≤99 mmHg; Grade II HT, 160≤SBP≤179 mmHg and/or 100≤DBP≤109 mmHg; and Grade III HT, 180 mmHg≤SBP and/or 110 mmHg≤DBP
PAFs with HR less than 1 are displayed as “-”.
a Adjusted for age, sex, study area, fiscal year of survey participation, season of the survey, smoking status, drinking status, BMI, diabetes treatment, dyslipidemia treatment, history of cardiovascular disease, sodium-to-potassium ratio,
educational attainment, marital status, physical activity, depressive symptom, history of cardiovascular diseases, history of cancers.
